# Supplementary material for: Patient-Oriented Questionnaires and Machine Learning for Rare Disease Diagnosis: A Systematic Review
Source: J Clin Med. 2024 Aug 29;13(17):5132. doi: 10.3390/jcm13175132 (PMC11396573; doi:10.3390/jcm13175132)
Supplement: Supplementary file 1 [file jcm-13-05132-s001.zip]

Archive with 1 entries (1 files):
- jcm-3071483-supplementary.xlsx
