# Supplementary material for: Patient-Oriented Questionnaires and Machine Learning for Rare Disease Diagnosis: A Systematic Review
Source: J Clin Med. 2024 Aug 29;13(17):5132. doi: 10.3390/jcm13175132 (PMC11396573; doi:10.3390/jcm13175132)
Supplement: Supplementary file 1 [file jcm-13-05132-s001.zip › jcm-3071483-supplementary.xlsx]

## Sheet: Sheet1
Authors	Method of questionnaire construction	Number of participants	Participant characteristics	ML technologies	Input Data for analysis	Topic of interest	Main findings
L. Grigull et al. [24]	16 interviews	274	210 for cross-validation and later as a training set, 64 new patients as a test set.	NB, LDA, RF, LR, SVM, KNN, Fusion	questionnaire	Neuromuscular diseases (MdMy, MP, ALS, PNP, SMA, other neuromuscular diseases)	They deveop a diagnostic tool to correct diagnose neuromuscular diseases based on constructed questionaire.
L. Grigull et al. [25]	20 interviews	1763	758 patients with rare diseases, 149nwith chronic diseases, 48 POQs with mental diseases, 200 with other common non-rare diseases, 34 healthy individuals and 574 non-evaluable.	LDA, RF, LR, SVM, Fusion	questionnaire	RD, other common nonrare diseases, common chronic diseases, psychosomatic/somatoform disorders.	They construct a questionaire, identify commonalities between different RD and developed a machine learning diagnostic support tool for RD.
U. Mücke et al. [26]	12 interviews	126	64 children with PID, 35 healthy, and 27 patients other than PID.	NB, LDA, RF, LR, SVM, KNN, Fusion	questionnaire	PID	They successfully piloted a questionnaire-based tool intended to classify different patient cohorts.
A.-K. Rother et al. [27]	16 interviews	170	170 questionnaires of patients with a known diagnosis (CF: 33 questionnaires; AS: 27; PCD: 24; PM: 21; AB: 23; PBB: 18; children without cough: 24).	NA, LDA, LR, SVM, KNN, Fuzzy RB, MLP, Fusion	questionnaire	Pulmatory disease (PCD, CF, PBB)	They successfully deveoped a questionnaire-based tool intended to classify selected PD.
A.-L. Sieg et al. [28]	19 interviews	96	Before the diagnosis was made: 37 parent questionnaires with the diagnosis 'MPS', 2 with the diagnosis 'M. Gaucher' and no parent questionnaires with the diagnosis 'M. Fabry’ are collected. In various outpatient clinics of the assigned university children's clinic (only for MPS): 57 parent questionnaires included 39 control questionnaires.	LDA, RF, LR, SVM, Fusion	questionnaire	LSD	They construct a questionaireand developed a machine learning diagnostic support tool for rare LSD.
R.P. Daly et al. [29]	15 semi-structured interviews	15	The mean age of patients was 42.8 years (SD: 10.4), 53.3% were women, 93.3% were White.			PNH	They construct a questionnaire (PNH-SQ) for PNH, which is a new, content-valid PRO measure suitable for assessing daily symptoms experienced by patients with PNH in a clinical trial context.
D. B. Chamberlain et al. [30]	literature reviews	119	18 healthy, 48 asthma, 17 COPD, 16 other pulmonary disease. 20 patients without peak flow records were excluded.	LR	lung sounds from eleven different locations, three peak flow meter readings and a questionnaire.	COPD and asthma	Their development of a self-contained mobile phone-based platform marks a significant advancement in the screening and diagnosis of pulmonary diseases globally. This platform has the capability to detect individuals with asthma or COPD within the general population and further differentiate between patients with asthma and those with COPD.
F. Martinez et al. [31]	346 interviews	380	47 subjects were excluded from the analyses. An analytical sample of 346 (186 cases, 184 with peak flow; 160 controls, all with peak flow).	RF	questionnaire and Peak Expiratory Flow.	COPD	They construct a questionnaire and a diagnostic tool to identify patients with undiagnosed COPD
H. H. Thary wt al. [32]	most common diseases questionnaire followed by symptoms questionnaire rated by 115 different laboratories	200	100 samples of flu and 100 of typhoid	NB, LDA, QDA, KNN	questionnaire and blood test.	influenza and typhoid	They construct a questionnaire and a diagnostic tool to to detect influenza and typhoid in Irag.
N. Horowitz et al. [33]	15 patients who attended a hospital gastroenterology department with a chief complaint of the upper GI tract	139	Out of the 139 interviewed patients 132 consented to undergo upper GI endoscopy, GERD in 72 patients, functional dyspepsia in 52, peptic ulcer in 7 patients, and gastric cancer in 1 patient.	DT, LR, MLP	questionnaire	GERD	They have created a novel, validated GERD questionnaire through data mining methods, which can be utilized to help determine the most suitable diagnostic approach for patients experiencing upper gastrointestinal symptoms.
A. Brenner et al. [34]	short questionnaires about medical history and non-motor symptoms (NMS) via a smartphone app	489	276 with Parkinson's disease, 124 with Differential diagnosis and 89 Healthy control.	DT, SVM, MLP	questionnaire	Parkinson's disease	They investigated to what extent the diagnosis of Parkinson's disease can be supported with the help of questionnaires. They used constructed questionnaire to differentiate Parkinson's disease, patients with other movement disorders and healthy controls.
M. J. Kleiman et al. [35]		7200	1200 patients in each of the two populations (south Florida and Indiana) will be administered either the PDM, the PDM with the QDRS, or neither.		Passive Digital Marker based on EHR data, patient-reported outcome (the Quick Dementia Rating Scale).	Alzheimer’s disease and related dementias	Their combined approach (PDM + QDRS) increase the incidence rate of ADRD over the subsequent 12 months for early detection of ADRD.
G. Weiss et al. [36]	based on the highly standardized international BOLD protocol including PBD spirometry, and validated in a random sample of primary care patients.	1258	aged > 40 years, 685 male patients.	Threshold	spirometry and questionnaire	COPD	They construct a questionnaire SCSQ, which provides reasonable sensitivity for use as a tool to identify individuals with non-reversible airflow limitiation.and be used to pre-select population screening before spirometry.
C. M. Celano et al. [37]	PHQ-2, GAD-2, and a question about the presence of panic attacks.	6210	6210 received the initial Coping Screen, and 581 patients completed portions of all 3 steps of the screening procedure, and 210 received a diagnosis.	LR	questionnaire	Depression and Anxiety Disorders	This study showcases the viability of implementing a multistep screening process to detect depression among hospitalized cardiac patients. Furthermore, it broadens the scope of screening to encompass anxiety disorders. Lastly, the study highlights the obstacles associated with screening in a hectic inpatient environment.
JJ Newson et al. [38]	literature reviews	126	80 (61 adult) were self-rated, 18 (all pediatric) were parent rated, 16 (14 adult) were clinician rated questionnaires and 12 (7 adult) were clinician led interviews		questionnaire and interview	10 different disorder types including depression, anxiety, OCD, PTSD, ADHD, ASD, addiction, bipolar disorder, eating disorder, and schizophrenia.	The most relevant findings of this study are the inconsistency of evaluation methods, as well as the high degree of overlap between different mental disorders.
M. Zimmerman et al. [39]	The PDSQ has undergone several rounds of study involving more than 3000 primary care and psychiatric outpatients. After each large validation study, the scale was revised based on a psychometric analysis of the subscales and items.	630	The mean (SD) age of the sample was 37.8 (11.9) years. The most frequent DSM-IV diagnoses were MDD (47.9%), social phobia (26.5%), GAD (17.5%), and panic disorder (17.0%).		questionnaire	13 DSM-IV disorders in 5 areas: eating disorders, mood disorders; anxiety disorders, substance use disorders, and somatoform disorders.	They developed a questionnaire to be used for initial diagnostic screening for various mental health conditions.
Abbreviations:
PBB	protracted bacterial bronchitis
CF	cystic fibrosis
PCD	primary ciliary dyskinesia
SMA	spinal muscular atrophy
PNP	polyneuropathy
ALS	amyotrophic lateral sclerosis
MP	Pompe disease
MdMy	myotonic dystrophy and myotonia
HC	healthy controls (HC) (DD)
ADRD	Alzheimer’s disease and related dementias
GERD	Gastroesophageal reflux disease
PNH	paroxysmal nocturnal hemoglobinuria
LSD	lysosomal storage disease
OCD	obsessive compulsive disorder
PTSD	posttraumatic stress disorder
ADHD	attention deficit/hyperactivity disorder
ASD	autism spectrum disorder
